# Supplementary material for: Systematic Review on the Impact of Salt-Reduction Initiatives by Socioeconomic Position to Address Health Inequalities in Adult Populations
Source: Nutr Rev. 2024 Jul 8;83(3):e1090–100. doi: 10.1093/nutrit/nuae088 (PMC11819476; doi:10.1093/nutrit/nuae088)
Supplement: nuae088_Supplementary_Data [file nuae088_supplementary_data.zip]

Archive with 4 entries (3 files):
- nuae088_Supplementary_Data/
- nuae088_Supplementary_Data/jnutr-SLR title page.docx
- nuae088_Supplementary_Data/jnutr-SLR_supporting_information.docx
- nuae088_Supplementary_Data/PRISMA_2020_checklist - NutrRev2024.docx
